# Supplementary material for: Re(I) Complexes as Backbone Substituents and Cross-Linking Agents for Hybrid Luminescent Polysiloxanes and Silicone Rubbers
Source: Molecules. 2021 Nov 14;26(22):6866. doi: 10.3390/molecules26226866 (PMC8620272; doi:10.3390/molecules26226866)
Supplement: Supplementary file 1 [file molecules-26-06866-s001.zip]

Archive with 1 entries (1 files):
- molecules-1451799-supplementary.pdf
